# Supplementary material for: Microwave Synthesis of Visible-Light-Activated g-C3N4/TiO2 Photocatalysts
Source: Nanomaterials (Basel). 2023 Mar 17;13(6):1090. doi: 10.3390/nano13061090 (PMC10057508; doi:10.3390/nano13061090)
Supplement: Supplementary file 1 [file nanomaterials-13-01090-s001.zip]

Archive with 1 entries (1 files):
- nanomaterials-2276058-supplementary.pdf
